# Supplementary material for: ClusterMap Building and Relocalization in Urban Environments for Unmanned Vehicles
Source: Sensors (Basel). 2019 Sep 30;19(19):4252. doi: 10.3390/s19194252 (PMC6806161; doi:10.3390/s19194252)
Supplement: Supplementary file 1 [file sensors-19-04252-s001.zip]

Archive with 3 entries (2 files):
- ClusterMap-Video-Final.mp4
- __MACOSX/
- __MACOSX/._ClusterMap-Video-Final.mp4
